# Supplementary material for: Monitoring Hygiene Protocols and Exploring Alternatives to Counteract Resistant Pathogens: A Case Study from Southern Italy on Healthcare-Associated Infection Control
Source: Microorganisms. 2026 Jun 22;14(6):1382. doi: 10.3390/microorganisms14061382 (PMC13305197; doi:10.3390/microorganisms14061382)
Supplement: Supplementary file 1 [file microorganisms-14-01382-s001.zip]

Archive with 1 entries (1 files):
- microorganisms-4353543-supplementary.pdf
